# Supplementary material for: An iPSC-derived astrocyte model of fragile X syndrome exhibits dysregulated cholesterol homeostasis
Source: Commun Biol. 2023 Jul 29;6:789. doi: 10.1038/s42003-023-05147-9 (PMC10387075; doi:10.1038/s42003-023-05147-9)
Supplement: Supplementary file 4 — Supplementary Data [file 42003_2023_5147_MOESM4_ESM.xlsx]

## Sheet: Sheet1
DATA_CommunicationsBiology_Talvio et.al
	Methods
FIGURE 1a	RT-qPCR	ABCA1
		Cell line	Condition	Delta ct	2^-Delta Delta ct
		HEL23.3	Control	2.51	1.15669
		HEL24.3	Control	3.125	0.755236
		PO2	Control	2.525	1.14472
		HEL69.6	FXS	7.42	0.0384733
		HEL70.3	FXS	6.845	0.0573128
		HEL70.6	FXS	4.755	0.244008
		HEL100.2	FXS	7.465	0.0372917
			Average	SEM	p
		Control	1.01888	0.131869	0.0112713
		FXS	0.0942714	0.0501224
FIGURE 1c	Immunocytochemistry	ABCA1
		Cell line	Condition	Mean immunofluorescence	% of control
		HEL11.4	control	12.3524	102.842
		HEL23.2	control	16.1076	134.106
		PO4	control	10.4616	87.0999
		H1	control	9.12269	75.9522
		HEL70.3	FXS	6.46298	53.8085
		HEL100.2	FXS	3.70964	30.8851
		H1 FMR1 KO	FMR1 KO	5.20319	43.3199
			Mean	SEM	p
		control % of control	100	12.636	0.0132586
		FXS % of control	42.6712	6.62534
FIGURE 1d	Cholestrol fluorometric analysis	Cell line	Condition	Treatment	% of control
		HEL23.3	control	none	100.734
		HEL24.3	control	none	89.5796
		HEL46.11	control	none	109.686
		HEL69.6	FXS	none	88.219
		HEL70.3	FXS	none	92.9651
		HEL70.6	FXS	none	96.1318
		HEL100.2	FXS	none	117.774
		HEL23.3	control	ret.ac	92.4529
		HEL24.3	control	ret.ac	95.2973
		HEL46.11	control	ret.ac	102.91
		HEL69.6	FXS	ret.ac	94.7539
		HEL70.3	FXS	ret.ac	124.538
		HEL70.6	FXS	ret.ac	112.918
		HEL100.2	FXS	ret.ac	108.993
FIGURE 1e,f,g	LC-MS		Cholesterol	Chol ester TOTAL	Chol/Chol ester
	% of the average of control without RA	HEL23.3	127.174	108.689	0.124169
		HEL46.11	83.42	95.7338	0.0924703
		PO4	89.4058	95.5774	0.0992676
		Av. control	100	100	0.105302
		SEM	13.6965	4.34461	0.00963514
		HEL69.6	109.373	82.4487	0.140774
		HEL70.3	150.762	115.221	0.138853
		HEL70.6	129.029	117.693	0.116342
		HEL100.2	173.394	121.204	0.151816
		Av. FXS	140.64	109.142	0.136946
		SEM	13.8074	8.98193	0.00743831
		p	0.093086	0.408838	0.0291699
		HEL23.3+RA	144.417	101.539	0.150932
		HEL46.11+RA	103.036	105.593	0.10355
		PO4+RA	120.337	119.722	0.106666
		Av. Control+RA	122.597	108.951	0.120383
		SEM	11.9988	5.51091	0.0153011
		HEL69.6+RA	159.276	102.895	0.164268
		HEL70.3+RA	130.965	123.278	0.112737
		HEL70.6+RA	223.767	115.596	0.205423
		HEL100.2+RA	142.315	91.4537	0.165138
		Av. FXS+RA	164.081	108.306	0.161892
		SEM	20.7281	7.0155	0.0189898
		p	0.149208	0.945135	0.149486
		Medium	55.986	137.139
FIGURE 1h	RT-qPCR	hFAT1P
		Cell line	Condition	Delta ct	Delta Delta ct	2^-Delta Delta ct
		HEL23.3	Control	10.125	-0.438333	1.35504
		HEL24.3	Control	10.99	0.426667	0.743979
		PO2	Control	10.575	0.0116667	0.991946
		HEL69.6	FXS	13.565	3.00167	0.124856
		HEL70.3	FXS	14.115	3.55167	0.0852789
		HEL70.6	FXS	13.635	3.07167	0.118942
		HEL100.2	FXS	14.545	3.98167	0.0632993
			Average	SEM	p
		Control	1.03032	0.177438	0.0336265
		FXS	0.098094	0.0145079
FIGURE 2a	Immunocytochemistry	ABCA1
	% of the average of control	Image	WT % of control	Fmr1 KO % of control
		1	90.6157	151.78
		2	88.8184	123.672
		3	95.3451	149.91
		4	88.5373	111.281
		5	65.7276	96.791
		6	143.731	90.629
		7	81.791	79.1258
		8	104.836	137.966
		9	120.299	59.6269
		10	110.97	76.9403
		11	85.4664	48.3333
		12	97.8465	109.652
		13	91.162	61.4925
		14	103.595	76.6567
		15	90.7569	75.1386
		16	57.0647	79.6517
		17	100.224	81.2935
		18	100.032	65.3172
		19	91.6866	30.2772
		20	110.522	113.463
		21	105.578	63.3731
		22	101.368	76.7164
		23	106.772	71.7058
		24	88.9428	95.1866
		25	162.668	118.498
		26	105.205	63.8246
		27	76.1194	200.7
		28	81.1194	116.418
		29	91.162	102.052
		30	103.595	111.739
		31	90.7569	66.0821
		32	57.0647	158.25
		33	100.224	78.9303
		34	100.032	141.318
		35	91.6866	129.328
		36	110.522	73.5149
		37	105.578	76.4712
		38	136.667	76.4712
		39	120.271	79.403
		40	83.7065	77.9291
		41	144.03	58.694
		42	84.3433	70.8706
		43	129.59	51.0522
		44	133.836	66.8284
		45	74.8881	77.806
		46	69.3657	103.223
		47	136.368	65.5058
		48	103.761	75.9619
		49		75.9619
		50		62.6866
		51		64.2751
		52		62.7612
		53		72.9376
		54		90.0083
		55		108.465
		56		86.5672
		57		83.5821
			Average	SEM	p
		WT % of control	100.297	3.20654	0.0339909
		Fmr1 KO % of control	89.0192	4.15231
FIGURE 2b	LC-MS	Cholesterol	WT % of control	Fmr1 KO % of control
	% of the average of control	1	89.3069	109.739
		2	106.565	94.4408
		3	104.128	106.88
		Average	100	103.686
		SEM	5.39263	4.69599
		p	0.633845
FIGURE 2c	LC-MS	Cholesteryl ester	WT % of control	Fmr1 KO % of control
	% of the average of control	1	96.5113	95.3758
		2	97.9274	96.2808
		3	105.561	92.9711
		Average	100	94.8759
		SEM	2.81056	0.987605
		p	0.202446
FIGURE 2d	LC-MS	Desmosterol	WT % of control	Fmr1 KO % of control
	% of the average of control	1	88.1605	80.5846
		2	107.853	75.5513
		3	103.987	77.601
		Average	100	77.9123
		SEM	6.02401	1.4613
		p	0.0298974
FIGURE 2e,f,g	LC-MS	Normalised to total PC
		Species	WT 1	WT 2	WT 3	Fmr1 KO 1	Fmr1 KO 2	Fmr1 KO 3		Average WT	Average Fmr1 KO		SEM WT	SEM Fmr1 KO		p
		PC 30:0	0.954646	1.01386	1.09803	0.883468	0.916531	0.863849		1.02218	0.887949		0.0416007	0.015372		0.0699738
		PC 32:0	6.21108	6.25341	6.29835	5.95454	5.94525	5.88736		6.25428	5.92905		0.0251965	0.021015		0.000680057
		PC 32:1	3.71812	3.82475	3.79565	3.01466	3.19813	3.00888		3.7795	3.07389		0.0318217	0.0621442		0.00211909
		PC 33:1	1.02844	1.08456	1.05635	0.931068	0.930314	0.913526		1.05645	0.924969		0.0161997	0.00572589		0.00861418
		PC 34:0	1.4719	1.46695	1.46905	1.54325	1.51694	1.50389		1.4693	1.52136		0.00143363	0.0115756		0.0441651
		PC 34:1	23.8614	24.3375	23.592	22.8891	23.2251	22.77		23.9303	22.9614		0.217951	0.136253		0.0268588
		PC 34:2	2.8125	2.81925	2.76546	2.65831	2.7033	2.64438		2.79907	2.66866		0.0169186	0.0177802		0.00607477
		PC 36:1	11.9788	11.8469	11.804	12.5933	12.2313	12.4386		11.8766	12.421		0.0526167	0.104871		0.0196147
		PC 36:2	5.89481	5.95667	5.9574	5.84104	5.82155	5.96618		5.93629	5.87626		0.0207446	0.0453117		0.320114
		PC 36:3	2.15422	2.26182	2.15994	2.23282	2.19659	2.23109		2.19199	2.22017		0.0349552	0.0118002		0.511793
		PC 36:4	3.56953	3.41001	3.52462	3.72032	3.73784	3.70366		3.50139	3.72061		0.0474908	0.00986743		0.0390337
		PC 38:3	2.51973	2.55647	2.43471	2.54309	2.59533	2.58567		2.50364	2.5747		0.03606	0.0160471		0.177473
		PC 38:4	11.9256	11.755	11.9213	12.3222	12.2709	12.612		11.8673	12.4017		0.056151	0.106198		0.02059
		PC 38:5	5.62893	5.73187	5.50309	5.87141	5.86482	5.88034		5.6213	5.87219		0.0661519	0.004496		0.0623806
		PC 38:6	4.83313	4.49668	5.43879	4.9402	4.98262	4.86606		4.92287	4.92963		0.275641	0.0340628		0.982732
		PC 40:4	1.75498	1.62126	1.71703	1.83898	1.77595	1.80659		1.69775	1.80717		0.0397851	0.0181996		0.0935906
		PC 40:5	3.87558	3.82263	3.85209	4.02068	4.00819	4.16089		3.8501	4.06325		0.015318	0.0489506		0.0389536
		PC 40:6	5.80659	5.74043	5.61223	6.20155	6.0794	6.15702		5.71975	6.14599		0.0570523	0.0356918		0.00563295
FIGURE 3a	cells, LC-MS	Cholesterol	WT	Fmr1 KO
	% of the average of control	1	111.239	129.5
		2	90.9396	162.924
		3	97.8216	121.816
		Average	100	138.08
		SEM	5.96022	12.6184
		p	0.0381025
FIGURE 3b	cells, LC-MS	Desmosterol	WT	Fmr1 KO
	% of the average of control	1	120.891	123.388
		2	90.4398	132.482
		3	88.6694	140.831
		Average	100	132.234
		SEM	10.4579	5.03694
		p	0.0362127
FIGURE 3c,d,f	cells, LC-MS	Normalised to total
		Species	WT 1	WT 2	WT 3	Fmr1 KO 1	Fmr1 KO 2	Fmr1 KO 3
		PC 28:0	0.038438	0.029705	0.02874	0.023297	0.022359	0.025895
		PC 30:0	1.35135	1.1145	1.14419	1.06259	1.30366	1.10325
		PC 30:1	0.149004	0.126517	0.116452	0.085389	0.091773	0.083676
		PC 31:0	0.743575	0.748037	0.682811	0.479694	0.46855	0.488546
		PC 31:1	0.255303	0.208509	0.194585	0.107551	0.110075	0.110675
		PC 32:0	4.05035	4.29931	3.94875	4.53848	4.90246	4.47784
		PC 32:1	5.43268	4.15003	3.93761	3.51581	3.85363	3.54149
		PC 32:2	0.816885	0.666676	0.627583	0.509772	0.528949	0.470952
		PC 32:3	0.065771	0.051161	0.04736	0.042601	0.043755	0.040646
		PC 33:0	0.358433	0.415255	0.368919	0.283035	0.252834	0.282465
		PC 33:1	0.990093	0.905973	0.861137	0.47241	0.435011	0.467543
		PC 34:0	0.917477	1.12378	1.01512	1.01563	0.890194	1.00516
		PC 34:1	11.8808	9.74509	9.12459	8.09324	9.29884	7.74077
		PC 34:2	2.14226	1.74225	1.66505	1.21658	1.29921	1.16253
		PC 34:3	0.198188	0.153383	0.150241	0.125374	0.146645	0.116922
		PC 35:1	0.537771	0.540731	0.507047	0.290381	0.267797	0.293561
		PC 35:2	0.222134	0.19448	0.183661	0.107606	0.108719	0.101307
		PC 36:1	1.87229	2.09641	2.08642	1.42628	1.28633	1.39575
		PC 36:2	2.72767	2.30772	2.25703	1.64305	1.69994	1.58231
		PC 36:3	0.387662	0.338281	0.331863	0.239249	0.235192	0.217999
		PC 36:4	3.51022	2.76568	2.65447	2.70106	3.19436	2.72508
		PC 36:5	0.296723	0.254528	0.236351	0.212902	0.222281	0.187298
		PC 36:6	0.050591	0.038734	0.035218	0.042667	0.041607	0.044604
		PC 37:3	0.16813	0.141182	0.139024	0.108813	0.114177	0.103425
		PC 38:2	0.462739	0.397138	0.402443	0.46343	0.469274	0.424663
		PC 38:3	1.14973	1.24106	1.21745	0.832858	0.761384	0.82191
		PC 38:4	1.55213	1.26049	1.22644	1.74289	1.92087	1.66115
		PC 38:5	2.95599	2.33039	2.23009	2.3408	2.65774	2.21439
		PC 38:6	1.74089	1.30227	1.32546	1.82332	2.31676	1.872
		PC 38:7	0.149371	0.123874	0.112266	0.121556	0.127893	0.11243
		PC 39:8	0.092565	0.065952	0.066267	0.055257	0.070582	0.054041
		PC 40:4	0.256299	0.290095	0.280695	0.273085	0.258332	0.261616
		PC 40:6	0.831557	0.687115	0.659924	0.674461	0.729047	0.597653
		PC 32:0e	0.078702	0.111584	0.10067	0.09223	0.078758	0.091816
		PC 32:1e	0.099711	0.115643	0.10697	0.130525	0.126639	0.124988
		PC 34:1e	0.313773	0.340906	0.329887	0.215332	0.203916	0.20885
		SM 32:1	0.090436	0.089942	0.092687	0.044824	0.052506	0.047267
		SM 33:1	0.099814	0.090782	0.084571	0.058844	0.061619	0.055343
		SM 34:0	0.435586	0.392234	0.384059	0.250407	0.286663	0.252409
		SM 34:1	2.45557	2.07837	1.97841	1.68282	1.73899	1.58481
		SM 34:2	0.231299	0.179607	0.176379	0.14505	0.156497	0.151998
		SM 35:1	0.116845	0.105698	0.098384	0.072772	0.072154	0.073561
		SM 36:0	0.052462	0.056822	0.050312	0.043578	0.039408	0.046866
		SM 36:1	0.833967	0.88491	0.824707	0.83819	0.787384	0.824652
		SM 36:2	0.247764	0.200087	0.192127	0.170855	0.193209	0.167682
		SM 38:1	0.27581	0.427445	0.385058	0.422781	0.34537	0.43099
		SM 40:1	0.174814	0.34825	0.318584	0.410515	0.288281	0.403596
		SM 42:1	0.051568	0.167209	0.152527	0.204076	0.099721	0.200544
		SM 42:2	0.876127	1.02934	1.03026	0.857741	0.815823	0.833347
		SM 42:3	0.21689	0.220329	0.226645	0.159543	0.143192	0.151054
		Cer 34:1	0.060078	0.069979	0.069806	0.107124	0.075915	0.088422
		Cer 40:1	0.002271	0.041485	0.040787	0.06626	0.011859	0.107387
		Cer 42:1	0.000679	0.040887	0.035657	0.069181	0.006328	0.09943
		HexCer 40:1	0.025524	0.13946	0.150375	0.189943	0.074852	0.236416
		HexCer 42:1	0.019991	0.128585	0.139763	0.144051	0.046278	0.221204
		HexCer 42:2	0.105255	0.181741	0.214398	0.152228	0.143328	0.163257
		PE 34:1	0.938705	1.04861	1.07893	1.00995	0.964674	1.02593
		PE 35:1	0.107734	0.112235	0.103854	0.077003	0.073693	0.084644
		PE 36:1	1.35375	2.28964	2.31565	2.72206	2.08811	2.72305
		PE 36:2	1.40688	1.41682	1.4344	1.00625	1.04093	1.03799
		PE 36:4	0.565055	0.456877	0.45105	0.636317	0.555148	0.650902
		PE 36:5	0.309474	0.282777	0.263106	0.273727	0.234508	0.257183
		PE 37:4	0.117991	0.103375	0.112228	0.109689	0.108112	0.095527
		PE 38:2	0.140618	0.190724	0.214272	0.154184	0.122266	0.149546
		PE 38:3	1.04479	1.67058	1.75348	1.47588	1.20346	1.4876
		PE 38:4	8.07028	7.98583	7.88571	9.0422	9.16937	8.96363
		PE 38:5	4.5751	4.3545	4.19183	4.13402	4.39867	4.03613
		PE 38:6	0.497356	0.427637	0.427538	0.52579	0.514208	0.632187
		PE 38:7	0.326073	0.273221	0.261547	0.31393	0.278081	0.284305
		PE 39:3	0.171179	0.234797	0.247817	0.217117	0.164414	0.20354
		PE 40:3	0.863568	1.26337	1.3921	1.22613	0.971606	1.30613
		PE 40:4	1.01063	1.50773	1.61618	2.2176	1.92437	2.12472
		PE 40:5	0.934254	0.850849	0.882325	1.24024	0.867843	1.17136
		PE 40:7	1.48935	1.12108	1.20632	1.45338	1.26705	1.46921
		PE 34:2e	0.884081	0.913854	0.844514	0.942145	0.920666	0.982445
		PE 36:2e	0.165255	0.347206	0.334949	0.362793	0.261029	0.392368
		PE 36:4e	0.184567	0.258986	0.264062	0.197155	0.148787	0.167786
		PE 36:5e	1.89965	1.94022	1.77764	1.36175	1.76851	1.52566
		PE 37:5e	0.147664	0.169248	0.178212	0.121981	0.127193	0.128604
		PE 38:4e	0.725038	1.04341	1.11393	0.924012	0.749972	0.939285
		PE 38:5e	1.89187	2.20756	2.40286	2.68818	2.50976	2.57091
		PE 38:6e	2.33144	2.17939	2.24758	2.07657	2.30917	1.87054
		PE 40:4e	0.167316	0.327471	0.366156	0.36767	0.287646	0.382359
		PE 40:6e	0.449309	0.462153	0.491988	0.605892	0.586234	0.588326
		PE 40:7e	1.00544	1.33661	1.38624	1.97211	1.63443	1.77766
		PS 34:1	0.25733	0.28427	0.281211	0.388673	0.35361	0.398122
		PS 38:3	0.125115	0.212474	0.20884	0.24353	0.238494	0.260085
		PS 38:4	0.728039	0.87894	0.919752	1.68541	1.52946	1.71276
		PS 40:3	0.259078	0.449038	0.444034	0.67718	0.594036	0.702819
		PS 40:5	0.666604	0.801769	0.811799	1.57173	1.47794	1.50127
		PS 40:6	0.666238	0.861918	0.907279	1.30443	1.30237	1.42958
		PI 36:3	0.260644	0.280661	0.30759	0.232736	0.194896	0.236341
		PI 36:4	1.00873	1.05287	1.31324	1.36774	1.28826	1.45743
		PI 37:3	0.055798	0.075454	0.084617	0.049143	0.038332	0.056846
		PI 37:4	0.292588	0.360669	0.309551	0.30273	0.254918	0.292812
		PI 38:3	0.581706	0.934908	1.29229	0.968558	0.75659	0.882414
		PI 38:4	4.56841	6.04191	7.11523	6.97676	7.29543	8.2464
		PI 38:5	1.48815	1.63566	1.64555	1.49798	1.37203	1.35069
		PI 40:5	0.047134	0.055097	0.064299	0.077663	0.074828	0.087446
FIGURE 3e	cells, LC-MS	Normalised total PC
		Species	WT 1	WT 2	WT 3	Fmr1 KO 1	Fmr1 KO 2	Fmr1 KO 3		WT average	Fmr1 KO average		WT SEM	Fmr1 KO SEM		p
		PC 30:0	2.78506	2.64555	2.85159	2.88332	3.23628	3.06814		2.76074	3.06258		0.06071	0.10193		0.0777178
		PC 30:1	0.307091	0.30032	0.290228	0.2317	0.227823	0.232702		0.299213	0.230742		0.00489939	0.00148792		0.00277333
		PC 31:0	1.53248	1.77566	1.70173	1.30164	1.16316	1.35865		1.66995	1.27448		0.0719764	0.058043		0.0141502
		PC 31:1	0.526167	0.494949	0.484953	0.291836	0.273257	0.307787		0.502023	0.29096		0.0124121	0.00997759		0.000245577
		PC 32:0	8.34759	10.2055	9.84123	12.315	12.1702	12.4529		9.46478	12.3127		0.568405	0.0816143		0.0353033
		PC 32:1	11.1965	9.85118	9.81347	9.54006	9.56651	9.8489		10.2871	9.65182		0.45486	0.098834		0.295705
		PC 32:1e	0.2055	0.274508	0.266596	0.354175	0.314377	0.347592		0.248868	0.338715		0.021804	0.0123161		0.0340954
		PC 32:2	1.68356	1.58253	1.56409	1.38325	1.3131	1.30972		1.61006	1.33536		0.0371351	0.0239668		0.00564584
		PC 33:0	0.738714	0.985715	0.919436	0.768008	0.627652	0.785536		0.881289	0.727065		0.0738103	0.0499637		0.168431
		PC 33:1	2.04054	2.15056	2.14616	1.28187	1.0799	1.30024		2.11242	1.22067		0.0359642	0.0705837		0.00156704
		PC 34:0	1.89088	2.66758	2.52992	2.75589	2.20988	2.79537		2.36279	2.58705		0.239279	0.188927		0.504852
		PC 34:1	24.4858	23.1325	22.7407	21.9608	23.0841	21.5271		23.453	22.1907		0.528652	0.463915		0.148339
		PC 34:1e	0.646673	0.809228	0.822159	0.584297	0.506215	0.580814		0.759353	0.557109		0.0564638	0.0254668		0.0522974
		PC 34:2	4.4151	4.13568	4.1497	3.30116	3.22525	3.23301		4.2335	3.25314		0.0908944	0.0241131		0.00569505
		PC 34:3	0.408457	0.364094	0.374436	0.340198	0.364041	0.32516		0.382329	0.343133		0.0134006	0.0113195		0.0910483
		PC 35:1	1.10832	1.28356	1.26368	0.787939	0.664797	0.816395		1.21852	0.756377		0.0553985	0.046521		0.00340508
		PC 35:2	0.457809	0.461649	0.457729	0.291985	0.269891	0.281735		0.459062	0.281204		0.0012936	0.00638356		0.000869481
		PC 36:1	3.8587	4.97637	5.19985	3.87017	3.19328	3.8816		4.67831	3.64835		0.414852	0.227558		0.114707
		PC 36:2	5.62161	5.47796	5.62506	4.45838	4.22004	4.40043		5.57488	4.35962		0.0484688	0.0717648		0.000329591
		PC 36:3	0.798953	0.802997	0.827083	0.649196	0.583858	0.606258		0.809678	0.613104		0.00878065	0.0191696		0.00341956
		PC 36:4	7.2344	6.56505	6.61558	7.32924	7.92991	7.57846		6.80501	7.61254		0.215189	0.174232		0.0456951
		PC 36:5	0.611533	0.604187	0.589044	0.577703	0.551805	0.520877		0.601588	0.550128		0.00662085	0.0164258		0.0728319
		PC 37:3	0.346509	0.335132	0.346481	0.29526	0.283442	0.287625		0.342707	0.288776		0.00378772	0.00345962		0.00048282
		PC 38:2	0.953684	0.94271	1.00299	1.2575	1.16496	1.18099		0.96646	1.20115		0.0185359	0.028554		0.00400037
		PC 38:3	2.36953	2.94597	3.03418	2.25994	1.89011	2.28574		2.78323	2.14526		0.208408	0.127792		0.0718823
		PC 38:4	3.19887	2.9921	3.05658	4.72927	4.76851	4.61966		3.08252	4.70581		0.061083	0.0445413		5.54434e-05
		PC 38:5	6.09215	5.53179	5.55793	6.3517	6.59775	6.15824		5.72729	6.36923		0.182587	0.127179		0.0513198
		PC 38:6	3.5879	3.09128	3.30337	4.94752	5.75128	5.20604		3.32751	5.30161		0.14387	0.236895		0.00413043
		PC 38:7	0.307846	0.294048	0.279793	0.329838	0.317489	0.312668		0.293896	0.319998		0.00809858	0.0051126		0.0634231
		PC 40:4	0.52822	0.688616	0.699561	0.741007	0.641302	0.727557		0.638799	0.703288		0.0553796	0.0312356		0.381793
		PC 40:6	1.7138	1.63104	1.64469	1.83013	1.80984	1.66208		1.66318	1.76735		0.0256166	0.0529611		0.178325
FIGURE 3g,h	cells, LC-MS	Normalised to total PS and PI
		Species	WT 1	WT 2	WT 3	Fmr1 KO 1	Fmr1 KO 2	Fmr1 KO 3		WT average	Fmr1 KO average		WT SEM	Fmr1 KO SEM		p
		PS 34:1	2.33818	2.04134	1.79055	2.24093	2.10844	2.13872		2.05669	2.16269		0.158272	0.0400821		0.576076
		PS 38:3	1.13684	1.52578	1.32974	1.40409	1.42204	1.39718		1.33079	1.40777		0.112279	0.00740894		0.563967
		PS 38:4	6.61519	6.31166	5.85632	9.71738	9.11957	9.20097		6.26106	9.34597		0.220524	0.187185		0.000501533
		PS 40:3	2.35407	3.22454	2.82729	3.90435	3.542	3.77555		2.80197	3.74063		0.251604	0.106047		0.0487915
		PS 40:5	6.05697	5.7575	5.16895	9.06197	8.81238	8.06481		5.66114	8.64638		0.260837	0.299582		0.0018072
		PS 40:6	6.05365	6.18943	5.7769	7.52082	7.7655	7.67972		6.00666	7.65535		0.121382	0.0716781		0.000921696
		PI 36:3	2.36829	2.01543	1.95851	1.34186	1.16209	1.26963		2.11408	1.25786		0.128165	0.0522288		0.0121609
		PI 36:4	9.16561	7.56063	8.36178	7.88586	7.6814	7.82932		8.36267	7.79886		0.463317	0.060958		0.347448
		PI 37:3	0.507	0.541832	0.538783	0.283338	0.228558	0.305377		0.529205	0.272424		0.0111372	0.0228372		0.00238146
		PI 37:4	2.65855	2.58996	1.971	1.74542	1.51998	1.57299		2.4065	1.61279		0.218651	0.0680548		0.0573973
		PI 38:3	5.28556	6.71357	8.22841	5.58431	4.51125	4.74034		6.74251	4.9453		0.849649	0.326279		0.157668
		PI 38:4	41.51	43.387	45.3047	40.2251	43.4998	44.2997		43.4005	42.6749		1.09545	1.24644		0.68482
		PI 38:5	13.5218	11.7457	10.4777	8.63674	8.18085	7.25593		11.9151	8.02451		0.882839	0.406198		0.0315259
		PI 40:5	0.428271	0.395652	0.409411	0.447776	0.446171	0.469759		0.411111	0.454569		0.00945455	0.00760946		0.0249557
		PS/PI ratio	0.325467	0.334227	0.294494	0.511705	0.48743	0.476166		0.318063	0.491767		0.0120526	0.010486		0.000449037
FIGURE 4a	Elisa		Control	FXS	FXS, % of control
		IL-3	0.021	0.0260501	124.048
		IL-2	0.014	0.0173667	124.048
		IL-1apha	0.008	0.00976878	122.11
		IL-6	0.008	0.00976878	122.11
		IL_1beta	0.022	0.0260501	118.409
		IL-4	0.01	0.0108542	108.542
		IL-5	0.007	0.00759794	108.542
		IL-15	0.019	0.0195376	102.829
		IL-8	0.085	0.0824919	97.0493
		IL-16	0.015	0.0108542	72.3613
		IL-12 p40/p70	0.021	0.0141105	67.1927
		IL-10	0.004	0.00217084	54.271
		IL-13	0.002	0.00108542	54.271
		CCL11	0.025	0.0358189	143.275
		CCL4	0.03	0.0401605	133.868
		CCL26	0.01	0.0108542	108.542
		CCL24	0.018	0.0195376	108.542
		CCL22	0.015	0.0151959	101.306
		CCL2	0.324	0.311515	96.1467
		CCL17	0.025	0.0238792	95.5169
		CCL5	0.033	0.0314772	95.3854
		PARC/CCL18	0.008	0.00759794	94.9742
		CCL20	0.006	0.0054271	90.4516
		CCL8	0.01	0.00868336	86.8336
		CCL13	0.014	0.0108542	77.53
		CCL1	0.006	0.00217084	36.1807
		CX3CL1	0.028	0.0325626	116.295
		CXCL10	0.029	0.033648	116.028
		TNF-β	0.022	0.0238792	108.542
		TGF-β1	0.011	0.0108542	98.6745
		TNF-α	0.021	0.020623	98.2046
		CXCL1	0.02	0.0184521	92.2607
		IFN-γ	0.019	0.0173667	91.4038
		CXCL6	0.021	0.0184521	87.8673
		TGF-β2	0.057	0.0455876	79.9783
		TGF-β3	0.019	0.0151959	79.9783
		CXCL9	0.019	0.013025	68.5528
		CXCL7	0.025	0.0141105	56.4418
		GM-CSF	0.01	0.0054271	54.271
FIGURE 4b	RT-qPCR	CCL5
		Cell line	Condition	Concentration	% of control
		H1	Control	12.56	94.6139
		HEL23.3	Control	13.36	100.64
		HEL24.3	Control	13.69	103.126
		HEL46.11	Control	13.49	101.62
		H1 FMR1 KO	FMR1 KO	11.89	89.5669
		HEL69.6	FXS	14.33	107.947
		HEL70.3	FXS	14.92	112.392
			Average	SEM	p
		Control	100	1.866	0.687692
		FXS	103	6.99
FIGURE 4c,d	RT-qPCR		Treatment	HEL11.4_1	HEL11.4_2	HEL11.4_3	HEL69.5_1	HEL69.5_2	HEL69.5_3		Average HEL11.4	Average HEL69.5		p
		CCL5	IL-1b	-0.0291463	-0.0291463	-0.0291463	6.21335	6.21335	6.21335		-0.0291463	6.21335		< 0.0001
			TNFa	5.19338	5.1635	5.00315	2.5008	2.52105	2.62994		5.12001	2.5506		< 0.0001
		GFAP	IL-1b	-0.321928	-0.251539	-0.358454	6.21335	6.21335	6.21335		-0.31064	6.21335		< 0.0001
			TNFa	-1.59946	-1.59946	-1.59946	-3.18442	-3.18442	-3.18442		-1.59946	-3.18442		< 0.0001
